# Supplementary material for: The effect of physical activity on sleep disturbance in various populations: a scoping review of randomized clinical trials
Source: Int J Behav Nutr Phys Act. 2023 Apr 17;20:44. doi: 10.1186/s12966-023-01449-7 (PMC10107572; doi:10.1186/s12966-023-01449-7)
Supplement: Supplementary file 3 — Additional file 3. Summary of effect sizes of PA intervention and FITT-D in the included articles. [file 12966_2023_1449_MOESM3_ESM.xlsx]

## Sheet: 工作表1
Sleep dimensions		Satisfaction	Duration	Efficiency	Efficiency	Efficiency	Efficiency	Efficiency	Alertness	Alertness,Efficiency , Satisfaction	Alertness,Efficiency , Satisfaction
Authors	Subjects	sleep quality	Total sleep time /actual sleep time	Sleep efficiency	Sleep onset latency	Im-mobility time/mobility index	Wake after sleep onset	sleep fragmentation index/ waketime variability	Sleepiness in the day time/day time dysfunction	PSQI	ISI	PROMIS/ SIMW/ OSA-MA	Frequency	Intensity	Time	Type	Duration	Adverse events of PA	Drop out related with PA	well structured and strict monitor
(year), subjective(S) /objective(O)
Bisson et al. (2019)	healthy	S( 0.16)	N							S ( 0.10)			daily	light	complete goal steps	walking	4 weeks	nil	nil
(S) [54]	middle age adults
Murawski et al. (2019)	healthy	S(0.48)			NR			S(0.4)		S(0.48)	M(0.56)		daily	moderate-to-vigorous	Self determination	APP	12 weeks	nil	felt too stressed =1
(S) [61]	middle age adults												self monitor	self monitor		resistance training
McDonough et al. (2021)	healthy		N	M(1.15)									Self determination	moderate-to-vigorous	Self determination	videos, youtube	12 weeks	nil	nil
(O) [55]	Young adults													self monitor		taught participants the aerobic and muscle-strengthening PA guidelines and various strategies to increase their daily MVPA and muscle-strengthening PAs
Rayward et al. (2020)	healthy	N	N	N	N				N	N			daily	moderate-to-vigorous	Self determination	APP	12 weeks	nil	nil
(S) [62]	middle age adults												self monitor	self monitor
Chee et al. (2019)	Asian American midlife women											N( SIMW)	NR	NR	NR	Web	12 weeks	NR	NR
(S)[45]													Self determination		Self determination	Coaching/support and information
Alessi et al. (1995)	impaired nursing home residents		N					N	N				FIT protocol: every 2 hours from 8 AM to 4 PM, 4 times per day, 5 days per week. RWW protocol: once per day, three times per week,	light	FIT protocol : 5 mins per section, RWW protocol: wheelchair-accessible rowing machine for up to 10 minutes) plus walking or wheelchair propulsion for up to 20 minutes	walking or wheeling	9 weeks	nil	nil
(O) [55]
Alessi et al. (1999)	Incontinent nursing home residents			L(0.72)					NR				FIT protocol: every 2 hours from 8 AM to 4 PM, 4 times per day, 5 days per week.	light	FIT protocol : 10 mins per section,	walking or wheeling	14 weeks	nil	nil
(O) [56]
Seol et al. (2021)	healthy older women		N	N	M:exercise(0.72)		N					L:exercise (OSA-MA)(3.11)	once	low-intensity	30 mins	anaerobic exercise (utilizing a step-up platform of 10 cm height, 70 steps per minute), housework	once	nil	nil
(S/O)[46]					S:housework(0.24)
Bademlim et al. (2019)	elderly individuals with mild cognitive impairment	L(4.33)								L(4.33)			4 days a week, 3 days a week, 7 days a week	light	40 mins walking, and 10 mins warm up, 20 mins rhythmic exercise, 10 mins cool down	walking, and rhythmic exercises	20 weeks	nil	nil
(S) [63]													in accordance with ergonomics and the physiological characteristics of individuals older than 65 years.
Vazfragoso et al. (2015) [57]	people aged 70 to 89 who were sedentary								N	S(0.2)	N		two center-based sessions per week, home-based activity three to four times per week	moderate. Lighter intensity initially and gradually increased to moderate intensity over the first 2 to 3 weeks	30 minutes of walking 5 days a week at moderate intensity, 10 minutes of primarily lower extremity strength training (ankle weights), 10 minutes of balance training, and large muscle group flexibility exercises.	walking, strength, flexibility, and balance training	30 months	NR	Of the 818 participants randomized to physical activity, 118 (14.4%)discontinued the intervention after a median of 15.8 months. The physical activity group attended 63% of scheduled sessions after excluding medical leave (median 71%, interquartile range (IQR) 50–83%) over a median of 28.5 months. Of the 817 participants who were randomized to health education, 160 (19.6%) discontinued the interv…
(S)
Rodriguez-Blanque et al.(2018) (S) [58]	pregnant women	L(0.84)	L(1.31)	L(1.66)	L(2.6)				L(1.3)	L(1.02)			3 sessions per week	moderate	1 hour	Water Exercise	18 weeks	nil	nil
Hawkins et al. (2019)	Hispanic	L(0.95)	S(0.49)							L(0.95)			individualized week-by-week	targeted via individualized week-by-week goals that focus on increasing the time spent in moderate intensity activity, as well as steps taken per day.	individualized week-by-week	Women will choose what form of safe activity they enjoy the most or can most readily fit into their lifestyle	46 weeks	nil	nil
(S)[48]	postpartum women
Freburger et al. (2010)	older adults with arthritis						S(0.23)		M(0.56)				twice weekly	low-to-moderate	1 hour	PACE program: includes 72 exercises categorized as follows: (a) sitting or standing exercises for the upper body, (b) sitting exercises for the lower body, (c) standing exercises, and (d) floor exercises	8 weeks	nil	nil
(S) [59]
Cho et al. (2018)	maintenance hemodialysis patients		N	N		L(1.04)	N	M(0.78)					3 times per week	moderate to vigorous	a 5-min warm-up, AE for maximum of 30 min or programmed RE, and a 5-min cool down	aerobic exercise (stationary bike), resistance exercise (a TheraBand®/theraball), combination exercise	12 weeks	nil	nil
(O) [62]
Nguyen et al. (2021)	breast cancer			M(0.40)			M(0.37)			M(0.39)			Self determination	Self determination	Self determination	wearable actigraphy	12weeks	nil	nil
(S/O) [51]																behavioral feedback and goal-setting, telephone-delivered behavioral counseling
Rastogi et al. (2020)	breast and colorectal cancer											M( PROMIS)(0.62)	Self determination	moderate to vigorous	Self determination	walking, multi-component intervention,	12 weeks	nil	nil
(S) [58]																(a) Fitbit tracker, (b) educational handbook(self-efficacy and goal-setting), (c) Social support, (d) coaching emails (based on personalized goals and recent progress by Fitbit tracker, to help set updated goals, and provide suggestions for individuals to support their partner.), daily steps to 10 000.
Rogers et al. (2017)	breast cancer	M(0.41)		N	N					S/M(0.35)			≧3 times per week	moderate to vigorous	Self determination	walking, Better Exercise Adherence after Treatment for Cancer (BEAT Cancer) physical activity behavior change intervention	12 weeks	nil	nil
(S/O) [50]														The intervention goal is to gradually increase participants to ≥ 150 weekly minutes of moderate-intensity physical activity.		included 12 supervised exercise sessions with exercise specialists during the first six weeks that were tapered to entirely unsupervised exercise off-site (e.g., home-based) supported by update counseling sessions with exercise specialists every two weeks.
Roveda et al. (2017)	breast cancer		S(0.29)	L(0.71)	L/M(0.65)	L(0.69)	M(0.38)	M(0.45)					2 sessions of per week	moderate	1-hour	brisk walking,	12 weeks	nil	nil
(O) [49]
Hartescu et al. (2015)	insomnia										L(0.78)		at least 5 days of the week,	moderate	at least 30 mins per day	brisk walking	24 weeks	nil	nil
(S) [64]
Wang et al. (2015)	insomnia		N	M(0.63)	N		N				N		5 or more days of the week	moderate	at least 30 mins per day	walking	4 weeks	One was due to muscle injury	One was due to muscle injury
(S) [65]
Tse et al. (2019)	children with autism spectrum disorders		S(0.29)	L(0.77)	M(0.62)		L(0.66)						two sessions per week	NR	45 min per session	baskettball	12 weeks	nil	nil
(O) [52]
The SIMW includes only 24 items to measure sleep-related symptoms in three categories (physical, psychological, and psychosomatic symptoms)
OSA-MA	Alertness,Efficiency ,duration, time
PROMIS sleep short form	Satisfaction, Alertness,Efficiency, duration	The Sleep Disturbance measure assesses problems with falling and staying asleep and sleep quality. The Sleep-Related Impairment measure provides assessments of children's daytime sleepiness, difficulties waking up, and the impact of sleepiness on thinking, mood, behavior, and daily activities
N= no effect		Only the effect size from the trial by Alessi et al. (1999) [56] was found in the table of meta-analysis [19].
NR=not reported
S=small effect size
M=medium effect size
L=large effect size
L/M=large to medium effect size
